# Supplementary material for: Locoregional Treatments for Metastatic Gastrointestinal Stromal Tumor in British Columbia: A Retrospective Cohort Study from January 2008 to December 2017
Source: Cancers (Basel). 2022 Mar 14;14(6):1477. doi: 10.3390/cancers14061477 (PMC8945875; doi:10.3390/cancers14061477)
Supplement: Supplementary file 1 [file cancers-14-01477-s001.zip]

Archive with 1 entries (1 files):
- cancers-1620196-supplementary.pdf
